# Supplementary material for: NF-YA transcriptionally activates the expression of SOX2 in cervical cancer stem cells
Source: PLoS One. 2019 Jul 31;14(7):e0215494. doi: 10.1371/journal.pone.0215494 (PMC6668781; doi:10.1371/journal.pone.0215494)
Supplement: S1 Table — (XLSX) [file pone.0215494.s002.xlsx]

## Sheet: 工作表1
Stable1. The primer sequences used in the SOX2 promoter deleted and mutated plasmids.
Vector name	region (lenth)	Sense	Antisense
PGL3-pSox2 mini	5’UTR(110bp)	ggtaaagccaccatgtctagaccccgcccgcgggccccccaaag	cttccatgcgggcgctgtgcgcgggcc
	3’UTR(1264bp)	ccgtgtgagggccggacagcgaactgg	atcggtcgacggatccactagtaataccaaggtttttgg
	Luc-CDS(1668)	gcgcccgcatggaagacgccaaaaacat	ccggccctcacacggcgatctttccgccctt
PGL3-pSox2-1185-Luc-1600	3’UTR(1600bp)	ccttggtattactagtccagcatcatgtgc	atagtcgacccttcccagtacaatgttatcc
PGL3-pSox2-1185-Luc-1200	3’UTR(1200bp)	ccttggtattactagtccagcatcatgtgc	agtgtcgacgtccctgactaggtaacagatt
PGL3-pSox2-1185-Luc-600	3’UTR(600bp)	ccttggtattactagtccagcatcatgtgc	acagtcgacagaaatggaattcagggagag
PGL3-pSox2-1185-Luc-1828（mutSOX2）	mutSOX2	agcacggtgcatgcatatacggattattcacgtgg	cgtatatgcatgcaccgtgctggccaggctaggggaaattc
PGL3-pSox2-1185-Luc-1828（mutOCT4）	mutOCT4	agccattgtacgtacgcgacggattattcacgtggtaatg	cgtcgcgtacgtacaatggctggccaggctag
PGL3-pSox2-1185-Luc-1828（mutSOX2OCT4）	mutSOX2OCT4	agcacggtgccgtacgcgacggattattcacgtggtaatg	cgtcgcgtacggcaccgtgctggccaggctaggggaaattc
PGL3-pSOX2-SO-1185-Luc		agctt ccagccattgtaatgcatatacggat	ctagatccgtatatgcattacaatggctgga
PGL3-pSOX2-1185-Luc-SO		ctagtccagccattgtaatgcatatacggag	tcgactccgtatatgcattacaatggctgga
PGL3-pSOX2-1185-SO-Luc		ccatgtctagagtctgccttatggtccgag	gcccgcggtccgtatatgcattacaatggctgggcggggggagaggaggag
PGL3-pSox2-1185(mutNF-Y)-Luc	mutNF-Y	ccgcgcgcgtcggttgagctagaaacccatttatt	gggaataaatgggtttctagctcaaccgacgcgcgcggc
PGL3-pSox2-1185(mutSOX2)-Luc	mutSOX2	gatgagcgggatccaccgtacacaccaactcctgc	ccagtgcaggagttggtgtgtacggtggatcccgc
PGL3-pSox2-1185(mutNF-YSOX2)-Luc	mutNF-YSOX2	gaatctagagtctgccttatggtccgag	ggcccgcgggcggggggagaggagg
